# Supplementary material for: Diagnostic Values of Red Flags and a Clinical Prediction Score for Emergent Intracranial Lesions in Non-Traumatic Pediatric Headaches
Source: Children (Basel). 2022 Jun 10;9(6):863. doi: 10.3390/children9060863 (PMC9221978; doi:10.3390/children9060863)
Supplement: Supplementary file 1 [file children-09-00863-s001.zip]

Archive with 1 entries (1 files):
- children-1723067-supplementary.pdf
